# Supplementary material for: A Model Framework for Ion Channels with Selectivity Filters Based on Non-Equilibrium Thermodynamics
Source: Entropy (Basel). 2025 Sep 20;27(9):981. doi: 10.3390/e27090981 (PMC12469145; doi:10.3390/e27090981)
Supplement: Supplementary file 1 [file entropy-27-00981-s001.zip]

Archive with 23 entries (22 files):
- data/
- data/Fig5b_c_d.csv
- data/Fig4_a_b_c.jld2
- data/.DS_Store
- __MACOSX/data/._.DS_Store
- data/Liu_2015_Fig11.csv
- data/Fig9.csv
- data/ReadMe_Data_Figure_4.rtf
- __MACOSX/data/._ReadMe_Data_Figure_4.rtf
- data/Fig8c.csv
- data/Fig8b.csv
- data/Fig8a.csv
- data/Fig7c.csv
- data/Fig7b.csv
- data/Fig7e.csv
- data/Fig5a_Fig7a.csv
- data/Fig6_a_c.csv
- __MACOSX/data/._Fig6_a_c.csv
- data/Fig4_d_e_f.jld2
- data/Fig7d.csv
- data/grid_paper.jld2
- data/Fig6_b_d.csv
- __MACOSX/data/._Fig6_b_d.csv
