# Supplementary material for: A Model Framework for Ion Channels with Selectivity Filters Based on Non-Equilibrium Thermodynamics
Source: Entropy (Basel). 2025 Sep 20;27(9):981. doi: 10.3390/e27090981 (PMC12469145; doi:10.3390/e27090981)
Supplement: Supplementary file 1 [file entropy-27-00981-s001.zip › data/Fig5b_c_d.csv]

y	sgPhiFit1	sgPhiFit2	sgPhiFit3	sgNaFit1	sgNaFit2	sgNaFit3	sgCaFit1	sgCaFit2	sgCaFit3
-20.0	-0.02	-0.02	-0.02	32.0	32.0	32.0	1.5290414784714946e-54	2.1790960396029066e-52	2.7872138448957726e-51
-19.375	-0.024592243163957438	-0.02397499776261126	-0.023465070551478697	38.23697049289541	37.323696412712394	36.593399028872376	9.82523983952434e-6	0.0013654751620747752	0.017113335771968937
-18.75	-0.02929379402632517	-0.028044577610925908	-0.02701256960487755	45.772498599759636	43.61627742208098	41.924330470971164	2.4150494554235327e-5	0.0032645236779015184	0.04001204975503231
-18.125	-0.03947201254964405	-0.03685412621172376	-0.034691666393304864	66.97185863693568	60.72510749605699	56.007800692598856	7.899869113400844e-5	0.009995414898901957	0.1162082300035613
-17.5	-0.05145176925558149	-0.047219127451882385	-0.04372454138768773	102.98731419875571	88.52936521775676	78.02580384863265	0.00022311039513966147	0.02594844836783654	0.2819130944802349
-16.875	-0.05859885035890793	-0.05339786032324338	-0.04910635212430705	131.68668278100202	110.01505621015085	94.5583515400822	0.00038627459175925914	0.04270002230608811	0.4449536137914392
-16.25	-0.06667921772863374	-0.06037760583052393	-0.05518252012332305	171.8271869158282	139.5175880346497	116.81918404441707	0.0006912590014798293	0.07230747277383091	0.7190702118421551
-15.625	-0.0786988886416796	-0.07074400253071139	-0.06419747173253437	248.24667614037935	194.96287364937086	157.84132329587356	0.001543332489204962	0.1500665975842829	1.3974206580146684
-15.0	-0.09331303616760496	-0.0833123085660971	-0.07510567289707007	367.9758995753964	282.3585957086823	221.6689180015636	0.003715876197839835	0.33818416557203407	2.940596155622902
-14.375	-0.11112431469731099	-0.0985681172205926	-0.08830696444841181	543.1151626458966	415.9894113097165	319.8135181782459	0.009298719009462764	0.8133185234466145	6.660266135482944
-13.75	-0.13259235183674786	-0.11686485155380272	-0.10407695501221641	763.3083079253198	600.2119456109399	459.3170896052251	0.022465871112685328	1.9728839555857607	15.562811865535883
-13.125	-0.16192089490055236	-0.14171571019356569	-0.12538351983075963	1019.5935475684639	844.0300069039725	651.310216037781	0.053998810742252386	4.9844187364190855	38.745276617509745
-12.5	-0.1788696950140061	-0.1560152850281694	-0.1375923886933388	1133.9947282918379	963.4476064895413	744.7683049769321	0.07900660270637172	7.530667465397834	58.23686723438588
-11.875	-0.19695635843150686	-0.17123957378689086	-0.1505629304748345	1231.63871934516	1069.5441923892204	823.0404045708706	0.11040725385560454	10.842769765030148	82.99649663460873
-11.25	-0.22684464570579765	-0.19625793736046285	-0.17177872707355707	1723.2672664229729	1447.861665480154	737.6538919456979	1.310768703955297	125.86419364551965	851.1165019970636
-10.625	-0.25877421136540923	-0.2229139176013246	-0.19505075038304287	1916.8818061913955	1446.813434396493	373.32806050887984	5.255770249373186	410.68957832352623	1545.0516160150423
-10.0	-0.29129529784266256	-0.25014629653287274	-0.21984505925739903	1961.3818460563632	1066.0269309442253	133.66745350399836	18.097688703019667	898.9156612644637	1855.4066281714377
-9.375	-0.32215227955719544	-0.27629101379899007	-0.24418221967590525	1938.7871802491982	601.1609076752046	43.7843013089005	55.56426373191482	1391.970498272791	1954.848026841766
-8.75	-0.33604560420256335	-0.28822485730189545	-0.25533092268563706	1906.2850075998822	431.30088232214416	25.60232829515297	90.59732776426631	1565.6832293622658	1973.8812873423099
-8.125	-0.34858980026136044	-0.2991034235848109	-0.26544931678955086	1859.3440978779436	312.1392321535473	15.467161480711226	138.85787036922784	1686.4824406411494	1984.32257098638
-7.5	-0.3594540904099552	-0.3086182893319949	-0.2742069139809104	1801.2421340620115	234.5428625885848	9.772904893027183	197.6598153060046	1764.7762277478653	1990.1322080108034
-6.875	-0.3683447213164653	-0.3164720540919852	-0.2812937646538317	1740.0434859130696	187.36528187498598	6.530928537092745	259.235924331387	1812.2589335613225	1993.420413856392
-6.25	-0.37518534204730386	-0.322562591529008	-0.2866042186199057	1685.4625511000145	160.77920046542565	4.631253849524802	314.02506454504083	1838.9856787634308	1995.340137884865
-5.625	-0.3797700384019554	-0.32667362858758187	-0.28991939041088416	1648.4715445480083	149.31801672328862	3.5110970047563774	351.12756548171814	1850.5117868440905	1996.4692774475047
-5.0	-0.38114576830008706	-0.32791434472818476	-0.29075626910154256	1639.4850903039767	148.40786831066384	3.1434960289096816	360.1455106559437	1851.4382474982615	1996.8391812283635
-4.375	-0.3819817721683719	-0.32867781386881867	-0.2911131779178391	1636.6144085603232	150.04932336764614	2.860368047023827	363.0367131181127	1849.8064731896877	1997.1237610489163
-3.75	-0.38217289590190023	-0.32886372128220126	-0.29088912740842443	1641.1270399170892	154.73386072147866	2.656277556702517	358.53352144646533	1845.1250253497408	1997.3285096601169
-3.125	-0.3820269772059223	-0.32874053282191984	-0.29055983519171175	1646.0765012141112	158.24880419447092	2.579638682161593	353.5849329821965	1841.6093233338406	1997.4052131488265
-2.5	-0.3819185154659261	-0.328648555045947	-0.29036476786280424	1648.9224532337546	160.1771204408083	2.5447958598171097	350.73886460176794	1839.680302897	1997.4400522937194
-1.875	-0.3818445265721632	-0.32858464614484234	-0.2902492120346003	1650.5565754891184	161.2439269086954	2.529229578518789	349.10437648046366	1838.6129514886354	1997.455595430059
-1.25	-0.3817605487274782	-0.3285118148761746	-0.29012469472922847	1652.2940650197218	162.3629351804187	2.5145796839953864	347.36636532022214	1837.493300485054	1997.4702115196
-0.625	-0.3815512960168955	-0.32832864762498537	-0.28983794284231323	1656.1974010075662	164.82259241059504	2.489025388208865	343.46133895558546	1835.031942591133	1997.4956529748163
0.0	-0.38130443090568117	-0.32811205080313444	-0.2895176356013201	1660.468666878052	167.48804893856394	2.4667713846020045	339.187786461202	1832.3643985301912	1997.5177528326333
0.625	-0.38066071902016596	-0.3275435153360307	-0.2887410115575438	1670.4550367611369	173.67635534674844	2.4352587125225775	329.19441801002364	1826.170291227699	1997.5487840050441
1.25	-0.3799230958614711	-0.3268950669660447	-0.28788452322159713	1681.1479928734234	180.45043536603956	2.411235787266319	318.4928274935592	1819.3892414584068	1997.5722074472978
1.875	-0.37899363538997183	-0.3260744125293847	-0.28685515146989077	1693.4425333800953	188.45091085601692	2.4033108125954596	306.18627082064364	1811.3793339935755	1997.5792766779257
2.5	-0.3767359845402482	-0.32408440390697346	-0.28444735572956104	1720.467930216158	207.4128398756793	2.4202844232080887	279.1286939736571	1792.391941262764	1997.5599232398856
3.125	-0.3738693161850695	-0.3215593920358532	-0.28150419769976087	1750.4666510355864	231.49876212744655	2.4900131316401204	249.08344190310476	1768.2678900356982	1997.486525139963
3.75	-0.3703658395352694	-0.3184759841218048	-0.2780030277111077	1782.2814605604053	262.0008068200733	2.6211912197233262	217.2032646456695	1737.7090045583802	1997.3497518346908
4.375	-0.3663916115451139	-0.3149930345065775	-0.2741050171975904	1813.3971305980212	298.8628403855747	2.8066988422683767	186.0017095865491	1700.7663964510816	1997.1561715692585
5.0	-0.35683720406552705	-0.3066569862806183	-0.2649511188992092	1871.0334482321985	398.8099812101215	3.414912118016224	128.09587130397398	1600.5285753649105	1996.517600262245
5.625	-0.345215467230822	-0.2965789212711271	-0.2540910954558542	1917.4443388722393	543.6260877971799	4.485359827944792	81.19271582403114	1455.0687808151495	1995.3741780681514
6.25	-0.3319796694891286	-0.28518094497494884	-0.2419760565732671	1949.5896352740654	736.5335004858697	6.248918742352684	48.14810765330266	1260.748644183988	1993.4278030461896
6.875	-0.31724514549840394	-0.27255871414497507	-0.228751849240829	1969.142411996087	971.7295193530094	9.172110861419092	26.887793479511068	1022.4521395374289	1990.013800627505
7.5	-0.30134103756606967	-0.2589871308892376	-0.21475180708832303	1978.3600070209766	1220.7200499072092	13.976829228365194	14.35820213521849	766.9129386079568	1983.8372024374678
8.125	-0.2676415169811541	-0.2303195293556674	-0.18600637331654135	1969.7498605838443	1600.9269153888797	33.74650751531127	3.8675379483009644	349.1974334140765	1949.4166510033779
8.75	-0.25044174103769107	-0.21568402932316347	-0.17184181536314924	1947.1126994840527	1685.905033008027	51.72180743176035	2.018315635734929	220.2897770226265	1902.4973555983427
9.375	-0.2334431202297484	-0.20121206457268123	-0.15822390831486474	1902.0166548156824	1693.8067121165661	75.94401690597137	1.0876712733519633	137.9676805629252	1806.9590512860332
10.0	-0.2115031027453712	-0.1825249228812656	-0.14125367998206648	1781.1551358426684	1586.1666726755307	111.19039191626123	0.5204483998783174	76.41254723599279	1542.824470188413
10.625	-0.19075444490327267	-0.1648303755491416	-0.12578521004717402	1553.1554050000557	1350.9482901832926	128.24398173513416	0.2847330531420632	45.69766998134319	1103.8749886599053
11.25	-0.17123632327421937	-0.1481656617586202	-0.11158100104449505	1202.2088399731051	1021.6062766674938	111.24189637261195	0.17915511771064516	30.13265575655926	640.6924298846593
11.875	-0.1534532883138477	-0.13294695764368203	-0.09874844371558639	1098.874235835444	921.3490287512237	117.7740606530268	0.12643353796834136	20.89667978261872	594.5588847182943
12.5	-0.13676961069287244	-0.11865204913897939	-0.08682570590844887	978.5581564031905	805.3827869019963	123.46994881447009	0.08492139850460473	13.744822739785914	538.3814822094276
13.125	-0.10835227367675578	-0.0942299811136591	-0.06697729516025697	719.3127865417321	569.8601955359871	128.11689253587113	0.034531003335769715	5.423242605566735	406.74906208196137
13.75	-0.08765803904958577	-0.07636317839576706	-0.05301389183188969	505.92894053693226	394.09442158603554	121.75328676264803	0.014210761880207841	2.2523823266607743	286.4856568045045
14.375	-0.07046867472763503	-0.061464857806035826	-0.04178269921495805	341.27466957379215	267.7692818580661	107.33950134459364	0.005738891756760836	0.9536033988590062	187.70793816405836
15.0	-0.05647869855664026	-0.04930029243035037	-0.03292911198416401	231.62386208582072	186.2064884202879	90.88497255049735	0.0024717725235087157	0.43978150122440757	121.50101828970486
15.625	-0.04492211843426499	-0.039229842684901886	-0.025822519627818105	161.68363229435383	134.18016071063604	76.22932212506329	0.0011666564221029952	0.2233429040108403	80.60586091801996
16.25	-0.037161369375307576	-0.03245899467737218	-0.021156028709289378	124.92354934114165	106.43559747212227	66.69853561745136	0.0006918559575919818	0.13986234936505124	60.01055298282875
16.875	-0.030339324569288256	-0.02650315547579303	-0.017129457683767172	98.67180447570497	86.26221491961981	58.85147196956777	0.00043476774932095107	0.09227780462548942	45.8824178941476
17.5	-0.024265991202429834	-0.02119889053660018	-0.013605788202415118	79.48630080063054	71.22267514450745	52.4006766325388	0.0002880018012025781	0.06372147125005236	35.94847678837223
18.125	-0.018677359230535415	-0.016317086718410492	-0.010406427785073986	64.85176742240778	59.512403686260846	46.938980333969766	0.0001985686030857866	0.04546490284524495	28.621199630425878
18.75	-0.013654816694535011	-0.011929308757804302	-0.007575115290857037	53.83505589453154	50.51434784547638	42.442456754093556	0.0001437905849924784	0.03375734084384379	23.288462862551416
19.375	-0.0089609846500495	-0.007828594450907972	-0.004957121229539662	45.12029379124583	43.252990203985014	38.57318410410069	0.00010792547086964595	0.025753654956219545	19.18180425143834
20.0	-7.221831647691175e-52	-6.309181104494397e-52	-3.987984206572072e-52	32.0	32.0	32.0	6.606934480075965e-5	0.01584893192461114	13.182567385564075
