# Supplementary material for: A Model Framework for Ion Channels with Selectivity Filters Based on Non-Equilibrium Thermodynamics
Source: Entropy (Basel). 2025 Sep 20;27(9):981. doi: 10.3390/e27090981 (PMC12469145; doi:10.3390/e27090981)
Supplement: Supplementary file 1 [file entropy-27-00981-s001.zip › data/Liu_2015_Fig11.csv]

-10.29	155.45
-8.32	155.45
-7.70	150.08
-7.18	140.57
-6.82	112.87
-6.02	57.88
-5.70	39.69
-4.80	19.02
-4.19	15.30
-3.19	27.29
-2.59	58.29
-2.32	87.65
-1.88	147.60
