# Supplementary material for: A Model Framework for Ion Channels with Selectivity Filters Based on Non-Equilibrium Thermodynamics
Source: Entropy (Basel). 2025 Sep 20;27(9):981. doi: 10.3390/e27090981 (PMC12469145; doi:10.3390/e27090981)
Supplement: Supplementary file 1 [file entropy-27-00981-s001.zip › data/Fig9.csv]

y	sgPhi1	sgNa1	sgCa1	sgPhi2	sgNa2	sgCa2	sgPhi3	sgNa3	sgCa3
-20.0	-0.02	32.0	1.7362807955634364e-51	-0.02	32.0	4.076798506169902e-52	-0.02	32.0	1.8164494273146646e-52
-19.375	-0.023521116977543746	36.67383504215565	0.010683418288262449	-0.021900142929137802	34.45663790485153	0.0023504965921648867	-0.021592598695491315	34.046165486970985	0.0010345581098256537
-18.75	-0.027125999454904695	42.10920698408531	0.025036627689044737	-0.023845443918697844	37.151770689397125	0.005135544716621085	-0.02322316471112484	36.266297236534704	0.002231411093805757
-18.125	-0.03492933695229457	56.51515284645818	0.07311510031427339	-0.028055760334979838	43.66576034878937	0.012737362639150856	-0.026753181262377357	41.539560158556846	0.005374518324794495
-17.5	-0.04410849055684015	79.13814651384872	0.17863061122385393	-0.033004765914862	52.66122801909331	0.02525438120621379	-0.03090493301879735	48.644126856847066	0.01027223981956921
-16.875	-0.04957765258023775	96.1838596201795	0.2831807890370178	-0.03594892466962526	58.78804986762298	0.03513949695393228	-0.03337667317226354	53.38806524999577	0.013971603276827133
-16.25	-0.055752682410219745	119.19419003080945	0.45992778713998467	-0.03926777023573132	66.46758797194076	0.04912533508719319	-0.036164646037222845	59.244738502449344	0.01902521418764548
-15.625	-0.06491500783163484	161.72416779266732	0.9003116430383681	-0.04417725494341118	79.49326393481046	0.07699957537072676	-0.040292902423394505	68.99490116737418	0.028657492358248937
-15.0	-0.07600311868191309	228.11326202212862	1.9099992385792268	-0.050083619871738747	98.13797870713258	0.12625261662208867	-0.04526841086925292	82.65292367607589	0.044776737165004694
-14.375	-0.08942495106453544	330.53584399460584	4.363186593460547	-0.05716521372065885	125.40228797800403	0.21894292290236195	-0.05125186121117506	102.21394864218571	0.07338743497467519
-13.75	-0.10546228163320476	476.86523622166	10.28534637921113	-0.06550238144193558	165.33654457014427	0.4016099284765604	-0.05832935060228084	130.4088162411981	0.12657677165713604
-13.125	-0.12713484280625983	681.3965053370414	25.93055000364035	-0.07647453477487522	232.2500547032358	0.8443984300934357	-0.06773565377138396	177.57311518932755	0.24922660924320936
-12.5	-0.139554407613114	784.0530874804348	39.33220195422946	-0.08258490492108457	276.80655867333	1.2445005370538904	-0.0730403010675414	209.49579452588821	0.3579502449671282
-11.875	-0.15274797259729264	873.5810750635103	56.7054805406588	-0.08894353375596968	328.41691634494777	1.8257282335661156	-0.07861662019465407	247.34447796188246	0.51589722143772
-11.25	-0.1743256132565081	942.3446350833837	629.2878762816839	-0.09885669796405827	510.75463842561885	79.03297494043888	-0.08757028852157962	352.0360049674506	36.00644977224834
-10.625	-0.1977667075664845	606.1345772700014	1346.1818018780416	-0.10873962732491936	749.264075588907	229.84649745522538	-0.0968129392261753	476.01478550718576	99.23135077117452
-10.0	-0.22260064379349653	262.4236821132669	1796.1218007419375	-0.11789699054459356	1019.0065102010341	485.0963733922192	-0.10586412532745482	601.5585031433676	200.239383568133
-9.375	-0.24703004267076054	98.4854259361066	1977.5700893332669	-0.12596114742756775	1278.211035691953	850.9803002460484	-0.11421985650673618	703.1952722730979	337.76367490251164
-8.75	-0.25827905767271403	61.20095772138369	2016.6018503494415	-0.12936476069973576	1386.954623088755	1054.9153499930342	-0.11789669483443994	738.5968958943121	412.54393266365696
-8.125	-0.26853734084037345	39.38427529766518	2039.0776634615254	-0.13234519870560957	1478.6944513314097	1259.5373036819728	-0.12117219909762354	763.684432485657	485.95701476131467
-7.5	-0.2774786821462989	26.703462165551606	2052.016914134673	-0.13484171046084859	1552.4402524624343	1449.6600070449958	-0.1239585437049015	779.9928161919598	552.8540295483199
-6.875	-0.28479423045940977	19.381916709642176	2059.4453611640956	-0.1368047022960199	1609.3811496427845	1610.8343121615856	-0.12617583243413696	790.0574541877268	608.5740021745331
-6.25	-0.2903762095126207	15.161650854087718	2063.713145087244	-0.13826648657252488	1653.1111126309168	1737.2850665433189	-0.127813383187644	796.6449457078222	650.9138446192497
-5.625	-0.2940062626392002	12.888034390839907	2066.00834769089	-0.1391909843752563	1685.8203332818746	1820.380284718526	-0.12881275773718642	802.0254243742221	677.3352733344194
-5.0	-0.2950170007126634	12.284388494533468	2066.6174987247864	-0.13943170201261265	1698.4279960452616	1842.8043630590892	-0.12905108943999208	804.8016508945955	683.8671095327651
-4.375	-0.29555759828142314	11.934460923085117	2066.970830861341	-0.13955608428363797	1709.2205631665795	1854.958840815016	-0.1291396434250457	807.7539756637467	686.5606897316724
-3.75	-0.29552803728636234	11.856147419268801	2067.0505328854424	-0.1395231643335118	1717.634493135551	1853.1858626346868	-0.12904349165663534	810.9724446285177	684.5600312290345
-3.125	-0.2952999683792767	11.91410563445595	2066.9925832604918	-0.13944780698269774	1720.9347240151326	1847.1116858034914	-0.12892629038915404	812.6744178999218	681.8213402369565
-2.5	-0.29515624132019674	11.95636327882535	2066.950235949878	-0.13940527877043654	1722.5036694069572	1843.6575894199427	-0.1288587139048669	813.5332356791333	680.2313266829387
-1.875	-0.2950666489798568	11.98555262285757	2066.92094542069	-0.13937845595007617	1723.1999890833558	1841.4447425843834	-0.12881904538754574	813.9691234192883	679.2898464160413
-1.25	-0.29496825757579054	12.018749139981637	2066.887619434052	-0.13934919370429966	1723.8565281114481	1839.020405223046	-0.12877651978282573	814.4075240131513	678.2778396968436
-0.625	-0.2947343597075552	12.102199231441482	2066.803789954373	-0.1392788180175853	1724.9773785827883	1833.142465785409	-0.12867911151792572	815.2955464589872	675.9479412160292
0.0	-0.29446752851288494	12.200960604541216	2066.7045386051686	-0.13919958097284804	1725.9466363077522	1826.5068005618243	-0.12857105431085558	816.1888898836916	673.3584541951308
0.625	-0.2938000894516369	12.462213114893544	2066.441840343768	-0.13899955084442084	1727.169794586136	1809.6837952342923	-0.12831058131353687	817.9936695866821	667.0979684217792
1.25	-0.29305468257647116	12.763139243512923	2066.139145964795	-0.1387863577764367	1728.0952468992666	1791.8481779967094	-0.12802635402049942	819.7678722131251	660.2934543891383
1.875	-0.29213925392707013	13.15194097589448	2065.747878888295	-0.13852027246376294	1728.0243316363649	1769.616064076305	-0.1276855992045037	821.5141017131705	652.1457159701832
2.5	-0.28996612524284	14.13125675626988	2064.761792921752	-0.13789903092977296	1725.870408260119	1718.271212572209	-0.12689334209344597	824.7551261823228	633.3646477415285
3.125	-0.2872673569214824	15.461719538087982	2063.4210036849563	-0.13712339882363303	1720.0156473165669	1655.3173049333227	-0.1259268887774053	827.423254657864	610.778553839378
3.75	-0.2840204926931744	17.237478273399212	2061.629601306081	-0.13617665029140194	1709.5586458948594	1580.3595399939063	-0.12477594371597807	829.1393410794079	584.394319102465
4.375	-0.2803850447404559	19.461140419815106	2059.3834476480583	-0.13512036232386104	1695.2044501656208	1499.4168003020518	-0.12349495904115011	829.5892711603374	555.7748805769601
5.0	-0.2717828727482114	25.920974903941946	2052.8395961745064	-0.13257371412439606	1650.4800842321763	1315.9895290313593	-0.12047283329314594	824.9889945594869	491.49316209581025
5.625	-0.2615091528807124	36.47408698773029	2042.0868284367286	-0.12940636473824782	1579.8328674742506	1111.337465670767	-0.1168456577273161	810.1819925260049	420.7691707085637
6.25	-0.25001033389742777	53.33264132667499	2024.7367346667145	-0.12573527178198257	1484.2963435157433	906.4890403093331	-0.11274743852410539	783.2037561682082	349.8389783409478
6.875	-0.23742991544725575	80.54253611672044	1996.2429275709553	-0.12150118957435053	1362.80965011079	710.7712608833353	-0.10818849918883394	742.7395966868022	282.2142205815185
7.5	-0.22409523164441542	123.75322956015277	1949.5913401769762	-0.11675562422904194	1221.0678299488945	537.5830515582201	-0.10325384816585281	689.9255400817868	221.9191358295447
8.125	-0.19669541885128167	282.5195994660984	1758.5767195824358	-0.10614788491284917	918.2460302766862	288.3467895541636	-0.09270817816712704	562.2138362544713	132.18418515995182
8.75	-0.1831632060387888	400.9806044706085	1585.702800940872	-0.10040961973468195	774.6578868664454	209.87075302243295	-0.08724605493513869	495.68376068823255	102.3775639747879
9.375	-0.17009913741347069	524.4760754364204	1350.0648161331433	-0.09453530308927194	646.1844517336456	156.20153495715135	-0.0817847506130339	432.69101455062105	80.97185212149044
10.0	-0.15366227398409768	629.5121104280661	967.7412782610689	-0.08668167639593127	503.5776853757785	112.63024776062694	-0.07463399332490311	358.259280940689	62.419311285705376
10.625	-0.13844747149287392	601.2382411859489	602.8939484770954	-0.07896856791955527	392.9283892893581	89.16162459416775	-0.0677541972888774	296.66041698653294	51.567097028564916
11.25	-0.12427772168834812	465.05987340670976	343.2714933955956	-0.07152461943216556	309.5628947249034	77.09499547838418	-0.061194024643500905	247.25581364235325	45.461233959274225
11.875	-0.11137646922950245	460.06470530098517	276.50768866872255	-0.06457272849265261	267.7509247861237	54.11454188262311	-0.05514839595134153	211.8409323770691	32.00819361005998
12.5	-0.09929676122265212	438.38048125278385	209.32770028038607	-0.05796082065953982	228.1564769550882	37.381219127447714	-0.04942779392420201	180.45841220599138	22.489396216751224
13.125	-0.0787616897995855	353.45218753424075	103.43371336665355	-0.04641621980536306	165.0240688837631	18.335663689741626	-0.039509753298307665	133.00547606773105	11.71646873884106
13.75	-0.06379704067891158	264.47953889374196	50.05307118845393	-0.037782284154625166	125.71194796052991	10.299852892794323	-0.032132658677245046	104.11544050285119	7.025975958608429
14.375	-0.051334053235072764	191.3715533868511	24.15673899234801	-0.030493451985926515	98.40089780493598	6.190889710701289	-0.02591813574960225	83.91937589198999	4.505055637091948
15.0	-0.04116128174734925	140.6298556627752	12.493627114309662	-0.02449258559858956	79.7603039619429	4.023028739530506	-0.02080944843768459	69.91529149327644	3.1026051391854326
15.625	-0.032741956058729677	106.53369915184781	7.008433379626336	-0.019501151098855075	66.65551457006592	2.7923392941660192	-0.016563990452453606	59.88468166314624	2.265693181349547
16.25	-0.02708313046139586	87.59886755962583	4.693738007456821	-0.01613764506443114	58.93533413625986	2.1771028869926763	-0.013704733084348313	53.87546401613885	1.8297561994982603
16.875	-0.02210746684475688	73.38490194162168	3.2789487403450495	-0.013176100380405967	52.812784442773165	1.74586948590953	-0.011188199112664894	49.04358075402095	1.514244253416294
17.5	-0.01767836642867741	62.47124981615102	2.373825217840525	-0.010537701713472793	47.850154004719954	1.432622262021919	-0.008946927055083204	45.07604716862956	1.2782607568937423
18.125	-0.013603956002524308	53.734421729205245	1.7597086151838939	-0.00810963208192389	43.663110132990134	1.1933256733648099	-0.0068847055504831795	41.68726050845878	1.0930436078102184
18.75	-0.009943973467139076	46.84424922674773	1.3433713172799688	-0.005927980084058805	40.19054410985561	1.0120700792794681	-0.005032276655375617	38.844500871017566	0.9492039946334948
19.375	-0.006524920436847305	41.145641699635895	1.043628273548183	-0.0038897685775842305	37.177951993340216	0.867366648023064	-0.003301918535329547	36.35156435269631	0.8316721733320555
20.0	-5.2581528942047396e-52	32.0	0.6456542290346555	-3.1345692864482293e-52	32.0	0.6456542290346555	-2.6607388833348272e-52	32.0	0.6456542290346555
