# Supplementary material for: A Model Framework for Ion Channels with Selectivity Filters Based on Non-Equilibrium Thermodynamics
Source: Entropy (Basel). 2025 Sep 20;27(9):981. doi: 10.3390/e27090981 (PMC12469145; doi:10.3390/e27090981)
Supplement: Supplementary file 1 [file entropy-27-00981-s001.zip › data/Fig8c.csv]

epsr	INa3	INa4	ICa3	ICa4	I3	I4
30.0	0.003822421243379138	0.0005686019751395424	2.0106449248723264	13.533050440554568	2.0144673461157057	13.533619042529708
36.666666666666664	0.07653113659221263	0.011693916766529974	1.9504688850425926	12.973419594738376	2.027000021634805	12.985113511504906
43.333333333333336	0.5925040002504324	0.09357193220546332	1.902565239137667	12.508755497126698	2.4950692393880995	12.602327429332162
50.0	2.5504354523815054	0.42315214504455645	1.8646683244989297	12.118103459463882	4.415103776880435	12.541255604508438
56.666666666666664	7.348902681198381	1.3149837673100262	1.8364125951386425	11.786733133022274	9.185315276337024	13.1017169003323
63.333333333333336	15.850359485782137	3.141534553063313	1.816580188148373	11.504495565051984	17.66693967393051	14.646030118115297
70.0	27.675075948335408	6.187237117577862	1.8032034521084015	11.263695763388522	29.47827940044381	17.450932880966384
76.66666666666667	41.48679707777353	10.530068539359561	1.7940498113539718	11.057362320463136	43.2808468891275	21.587430859822696
83.33333333333333	55.77315993586119	16.019104769063144	1.7870217542309739	10.878791470516783	57.560181690092165	26.89789623957993
90.0	69.3675349708254	22.34118780440284	1.7804145097009256	10.721717868111739	71.14794948052634	33.062905672514574
