# Supplementary material for: A Model Framework for Ion Channels with Selectivity Filters Based on Non-Equilibrium Thermodynamics
Source: Entropy (Basel). 2025 Sep 20;27(9):981. doi: 10.3390/e27090981 (PMC12469145; doi:10.3390/e27090981)
Supplement: Supplementary file 1 [file entropy-27-00981-s001.zip › data/Fig8b.csv]

nell	INa3	INa4	ICa3	ICa4	I3	I4
1.5	0.7125261123519729	0.024318255093281546	37.3597136981176	80.0316798425333	38.072239810469576	80.05599809762657
1.79	1.9785802121429787	0.1790324687498835	34.72316902544143	87.49013762053853	36.70174923758441	87.66917008928841
2.08	4.607678360929352	0.5481085716544726	30.56327738340563	87.82855521774229	35.17095574433498	88.37666378939676
2.37	9.503278604629887	1.3725719466017388	26.18654032995391	83.00529747048928	35.6898189345838	84.37786941709102
2.66	17.454959565514255	3.0228605512909192	22.19037214503739	75.1116215098286	39.645331710551645	78.13448206111951
2.95	28.615857237575575	5.9387449778560635	18.80290301640198	66.20045425178297	47.41876025397755	72.13919922963903
3.24	42.19957329589403	10.42900584282734	16.045118674702582	57.70283116438912	58.244691970596605	68.13183700721646
3.53	56.75651652064951	16.41092764684997	13.84295707910252	50.31787915317133	70.59947359975203	66.7288068000213
3.82	70.80491691609234	23.330037753414487	12.094843750744921	44.222462194208084	82.89976066683727	67.55249994762258
4.11	83.31007532566905	30.398979389410524	10.704099213967805	39.319544996274864	94.01417453963685	69.71852438568538
4.39	93.79908533515624	36.95445185700393	9.590130241751758	35.41046135289333	103.38921557690799	72.36491320989725
4.68	102.23155719754769	42.64024566453503	8.689625623286883	32.287002878620875	110.92118282083457	74.92724854315591
4.97	108.81062274063063	47.37309452526527	7.954161380083552	29.769715292593794	116.76478412071418	77.14280981785907
5.26	113.83411978520522	51.22565810600426	7.347083814784745	27.717057800451713	121.18120359998996	78.94271590645597
5.55	117.60663583404204	54.32975006526547	6.840698641355033	26.021924990247673	124.44733447539707	80.35167505551314
5.84	120.39866966100854	56.82322281064524	6.414018577993703	24.604522096220432	126.81268823900224	81.42774490686567
6.13	122.43378921585071	58.828175125913	6.051046905822336	23.4054628056401	128.48483612167306	82.23363793155309
6.42	123.88955786663685	60.445285671301214	5.73949953399303	22.380250142267393	129.62905740062988	82.8255358135686
6.71	124.90387863758242	61.75485520215389	5.469863429777023	21.495189718354005	130.37374206735944	83.25004492050789
7.0	125.5825647668222	62.819990446864374	5.23470528821952	20.724456692254545	130.81727005504172	83.54444713911892
