# Supplementary material for: A Model Framework for Ion Channels with Selectivity Filters Based on Non-Equilibrium Thermodynamics
Source: Entropy (Basel). 2025 Sep 20;27(9):981. doi: 10.3390/e27090981 (PMC12469145; doi:10.3390/e27090981)
Supplement: Supplementary file 1 [file entropy-27-00981-s001.zip › data/Fig8a.csv]

Q	INa1	INa2	ICa1	ICa2	I1	I2
0.0	2.548445122366375	2.548975555783687	0.002689376809924581	0.026851915849559673	2.5511344991762996	2.5758274716332465
0.07	4.290378531081096	4.271134455337446	0.0074612332747207265	0.07390801309672469	4.297839764355817	4.345042468434171
0.14	6.892846614509095	6.799543318545274	0.018451385101284804	0.18006668456666694	6.91129799961038	6.97961000311194
0.21	10.443457896483835	10.133023823010118	0.04008902523909116	0.3810667989524315	10.483546921722926	10.51409062196255
0.28	14.86848914911149	14.054792558747584	0.07694502411035083	0.7022953593606853	14.945434173221841	14.757087918108269
0.34	19.981094578950653	18.230273474177068	0.13290296844734803	1.1490397793425058	20.113997547398	19.379313253519573
0.41	25.576461838295288	22.364612454331414	0.21132463343989236	1.71344116702182	25.78778647173518	24.078053621353234
0.48	31.487368339214374	26.27141447705418	0.31580943397696076	2.3874089295227288	31.803177773191333	28.658823406576907
0.55	37.58444428783351	29.848937472429967	0.4508636149182523	3.1698314236967806	38.03530790275177	33.018768896126744
0.62	43.75047883812217	33.033192712937904	0.6222425531590163	4.06798710686063	44.37272139128119	37.10117981979853
0.69	49.852426147048476	35.76378816623713	0.8370110658995447	5.0969402071674805	50.68943721294802	40.860728373404605
0.76	55.72103930276028	37.96529469451451	1.1034124092403919	6.278977988762199	56.82445171200067	44.24427268327671
0.83	61.14190006605253	39.53930723368612	1.4306586413167868	7.643540555892317	62.57255870736932	47.18284778957843
0.89	65.85885161157037	40.364810239704255	1.828798578652402	9.227506339210667	67.68765019022277	49.59231657891492
0.96	69.5880422583696	40.307858546660846	2.308805900180025	11.075535864039045	71.89684815854962	51.38339441069989
1.03	72.03931059595254	39.243577322480256	2.8829145519624135	13.240070299125781	74.92222514791496	52.48364762160604
1.1	72.94326555947922	37.092752585758824	3.565087165217661	15.780423212562354	76.50835272469688	52.87317579832118
1.17	72.08516641372253	33.86978255457825	4.371441080278448	18.76023301841363	76.45660749400098	52.63001557299188
1.24	69.34656566366387	29.727471266492213	5.320484814708975	22.242507359755344	74.66705047837284	51.96997862624755
1.31	64.75084264969882	24.972066488414008	6.43306692225265	26.281793651338184	71.18390957195147	51.25386013975219
1.38	58.500971549202376	20.023042936084885	7.731958294296698	30.913779548838423	66.23292984349908	50.93682248492331
1.44	50.99142234715452	15.318426209207702	9.240977359853746	36.14377039092032	60.23239970700826	51.46219660012802
1.51	42.77655214165719	11.20536355233266	10.983556673168382	41.936667393599635	53.76010881482557	53.14203094593229
1.58	34.48962162421408	7.870610484566865	12.980689710999199	48.2117462715521	47.47031133521328	56.08235675611897
1.65	26.728426347129496	5.338006406149668	15.248344106205245	54.84508910244512	41.97677045333474	60.18309550859479
1.72	19.94481524904391	3.5166922434305046	17.794692236857813	61.68062918853545	37.739507485901726	65.19732143196595
1.79	14.379660403611588	2.2632277250838495	20.617788464087685	68.54796129864182	34.997448867699276	70.81118902372567
1.86	10.064072882211063	1.429829761301955	23.70440886823636	75.2826933420614	33.76848175044742	76.71252310336337
1.93	6.874451652638297	0.8903023285169454	27.030513663940795	81.7444140226714	33.904965316579094	82.63471635118836
2.0	4.607678360929352	0.5481085716544726	30.56327738340563	87.82855521774229	35.17095574433498	88.37666378939676
