# Supplementary material for: A Model Framework for Ion Channels with Selectivity Filters Based on Non-Equilibrium Thermodynamics
Source: Entropy (Basel). 2025 Sep 20;27(9):981. doi: 10.3390/e27090981 (PMC12469145; doi:10.3390/e27090981)
Supplement: Supplementary file 1 [file entropy-27-00981-s001.zip › data/Fig7c.csv]

INaDNa1	ICaDNa1	IDNa1	INaDNa2	ICaDNa2	IDNa2	INaDNa3	ICaDNa3	IDNa3
96.69922611819392	6.896579367293673e-5	96.6992950839876	154.5454279844917	6.905521773136292e-5	154.54549703970943	231.4723478829421	6.917431291675945e-5	231.472417057255
90.67173415006265	0.006218838575455893	90.6779529886381	144.91129947585608	0.006226367741666466	144.91752584359773	217.04081276837206	0.006236393848771717	217.04704916222084
81.38006678222546	0.024700659205331512	81.40476744143078	130.06449273616633	0.024727546364596124	130.08922028253093	194.81021032481326	0.02476334784655016	194.8349736726598
68.97872484909965	0.07695347538785799	69.05567832448752	110.25148030022615	0.0770247542728618	110.328505054499	165.14879282025618	0.07711966392545992	165.22591248418163
58.26669300421414	0.16732843930176136	58.4340214435159	93.13755241040508	0.16745954750222714	93.30501195790731	139.52840407516376	0.16763412796980295	139.69603820313358
32.102010295197054	0.916547225755228	33.018557520952285	51.329368203150594	0.9169336717642084	52.2463018749148	76.92646292482456	0.9174484076522409	77.84391133247681
22.721562646928856	1.791140629964962	24.512703276893816	36.33605080382036	1.791654372201892	38.12770517602226	54.46722270360481	1.792338814244969	56.259561517849775
5.965585983141362	11.005297049970977	16.97088303311234	9.54366143753714	11.005742517218907	20.54940395475605	14.3129397258268	11.006336793766401	25.3192765195932
1.8527895484439485	31.757236114633628	33.61002566307757	2.96446435921822	31.756856848682627	34.72132120790084	4.446698224211838	31.756352599774655	36.20305082398649
0.20733482347513799	88.3278392182679	88.53517404174303	0.3317669644182495	88.3271072149987	88.65887417941694	0.49771286294800915	88.32613221049345	88.82384507344146
0.015820117217273152	115.71745199436515	115.73327211158241	0.025323759024871197	115.71703379045812	115.74235754948299	0.03800875700156267	115.71647662284967	115.75448537985122
0.02166603359651366	125.87596227015025	125.85429623655374	0.03465881738863319	125.87563554635216	125.84097672896354	0.051974567349064325	125.87520022566034	125.82322565831127
0.05252635890217901	141.0183018157598	140.9657754568576	0.08403981737350351	141.0180671163469	140.9340272989734	0.12605501748685954	141.017754381671	140.89169936418412
