# Supplementary material for: A Model Framework for Ion Channels with Selectivity Filters Based on Non-Equilibrium Thermodynamics
Source: Entropy (Basel). 2025 Sep 20;27(9):981. doi: 10.3390/e27090981 (PMC12469145; doi:10.3390/e27090981)
Supplement: Supplementary file 1 [file entropy-27-00981-s001.zip › data/Fig7b.csv]

INaDCa1	ICaDCa1	IDCa1	INaDCa2	ICaDCa2	IDCa2	INaDCa3	ICaDCa3	IDCa3
193.03904704429198	4.489293210502523e-5	193.03909193722407	193.03809199361947	6.0900143827706584e-5	193.0381528937633	193.03668889916602	8.427091012413401e-5	193.03677317007615
181.07391296973543	0.004023461374711403	181.07793643111015	181.0272575017783	0.005479587372896662	181.0327370891512	180.95824052012787	0.007626681376758714	180.9658672015046
162.6011102655452	0.015844697617193582	162.61695496316239	162.50906129738306	0.021697910663202872	162.53075920804625	162.3713676479811	0.030448541110442522	162.40181618909153
137.91981240240733	0.048842951133265956	137.96865535354058	137.7881826695831	0.06734073370449231	137.8555234032876	137.5886718126745	0.09547200181520159	137.6841438144897
116.57768215481853	0.10526581705879574	116.68294797187734	116.42718017220676	0.14595471632793972	116.57313488853471	116.19695777645532	0.2087285017355428	116.40568627819087
64.3199044053185	0.5633006518266576	64.88320505714515	64.19784179307005	0.7926784387736064	64.99052023184366	64.01177901797602	1.1602260345905597	65.17200505256658
45.520759689784505	1.0889706722764656	46.60973036206097	45.44390527035546	1.5429586922446539	46.98686396260011	45.33328137872888	2.28341349139323	47.6166948701221
11.86169415830172	6.417997211055945	18.279691369357664	11.900852121572152	9.337725874836742	21.238577996408893	11.997500261262278	14.444607235562803	26.44210749682508
3.6544412529413774	17.66967706414864	21.324118317090015	3.684147586035501	26.47694078537187	30.16108837140737	3.7615779034069763	43.26380132789824	47.02537923130522
0.3983104279270047	46.164858845641795	46.563169273568796	0.4084836362939867	71.86555673135096	72.27404036764494	0.4289800170978642	127.48894107401404	127.91792109111191
0.013172219842378268	59.79239681102582	59.8055690308682	0.024863934464322012	93.72948082775794	93.75434476222225	0.046101806243780664	168.83674079271748	168.88284259896128
0.0622657598376716	64.86080746243205	64.79854170259439	0.05026532838866353	101.84819967169406	101.7979343433054	0.028662379109156737	184.12227613335145	184.09361375424228
0.12364176810253373	72.41788977051544	72.2942480024129	0.1118546414545039	113.95224907012684	113.84039442867233	0.09073838069340964	206.88870835789896	206.79796997720555
