# Supplementary material for: A Model Framework for Ion Channels with Selectivity Filters Based on Non-Equilibrium Thermodynamics
Source: Entropy (Basel). 2025 Sep 20;27(9):981. doi: 10.3390/e27090981 (PMC12469145; doi:10.3390/e27090981)
Supplement: Supplementary file 1 [file entropy-27-00981-s001.zip › data/Fig7e.csv]

INaNl1	ICaNl1	INl1	INaNl2	ICaNl2	INl2	INaNl3	ICaNl3	INl3	INaNl4	ICaNl4	INl4
18.65463104540399	7.397606055373282e-5	18.654705021464544	187.23256862378545	7.961446924713107e-5	187.2326482382547	193.03760035028438	6.911478507680595e-5	193.03766946506946	185.24438118826018	6.451048394350885e-5	185.2444456987441
0.6773212023773042	0.006046128816527638	0.6833673311938319	88.3475325845633	0.00623696472163815	88.35376954928493	181.0031374685794	0.006231382620641092	181.00936885120004	181.2785706592826	0.005944013028109794	181.2845146723107
0.20607343387023316	0.02412799536674278	0.23020142923697592	52.66124422177416	0.024204118002163308	52.68544833977633	162.46114581797548	0.024745453976225327	162.48589127195171	172.22296122519276	0.024099092565804982	172.24706031775858
0.0744195240327024	0.07681017088318647	0.15122969491588886	28.962136737869116	0.07527519504802561	29.037411932917145	137.71910905582206	0.07707222748993607	137.79618128331202	156.22506255419202	0.0761888603541381	156.30125141454616
0.036534037488300405	0.17078972956393346	0.20732376705223388	17.497209287288186	0.16493541543292414	17.66214470272111	116.34775913981731	0.16754687062592796	116.51530601044325	139.7859609363574	0.16672822562843606	139.95268916198586
0.007345973817150653	0.9985307419908709	1.0058767158080217	4.61482348964363	0.9365174381634154	5.551340927807045	64.13353527004135	0.9171911147059955	65.05072638474735	90.70807088147538	0.9146266662972006	91.62269754777257
0.003822421243379138	2.0106449248723264	2.014467346115705	2.5504354523815054	1.8646683244989297	4.415103776880435	45.404702483581346	1.7919966714012667	47.19669915498262	69.3675349708254	1.7804145097009256	71.14794948052634
0.0005686019751395424	13.533050440554568	13.533619042529706	0.42315214504455645	12.118103459463882	12.541255604508438	11.92851330319045	11.006039609806283	22.93455291299673	22.34118780440284	10.721717868111739	33.062905672514574
0.00014124288391949999	41.389294785617004	41.389436028500924	0.11329707751501421	36.23697536358027	36.35027244109528	3.7055812081467643	31.75660451880674	35.46218572695351	7.550596985271152	30.468189228982055	38.01878621425321
1.5483031035091015e-5	114.08622464671095	114.086240129742	0.012816283962090147	101.48515523627142	101.4979715202335	0.41473472143196655	88.32661956998102	88.74135429141299	0.8381257231638324	84.10451332195629	84.94263904512012
3.6048957117362412e-6	146.63289696254856	146.63290056744427	0.002403479651038305	131.9475269071279	131.94993038677893	0.03166433434916049	115.71675514414727	115.74841947849644	0.009014870149007119	110.3245604595907	110.3335753297397
1.3287585894858762e-6	158.64976260867175	158.64976393743032	0.00037440146844212624	143.2053269416459	143.20570134311436	0.04331782889532884	125.8754178415944	125.83210001269907	0.1533614906787824	120.06755947618035	119.91419798550157
6.039973847175421e-7	176.74461589258195	176.74461528858458	0.0013427453396314408	160.058169834157	160.05682708881739	0.10504780915769664	141.0179107207549	140.91286291159722	0.28510438949710243	134.57781005808516	134.29270566858804
