# Supplementary material for: A Model Framework for Ion Channels with Selectivity Filters Based on Non-Equilibrium Thermodynamics
Source: Entropy (Basel). 2025 Sep 20;27(9):981. doi: 10.3390/e27090981 (PMC12469145; doi:10.3390/e27090981)
Supplement: Supplementary file 1 [file entropy-27-00981-s001.zip › data/Fig5a_Fig7a.csv]

INaFit1	ICaFit1	IFit1	INaFit2	ICaFit2	IFit2	INaFit3	ICaFit3	IFit3
193.0376003503195	6.911478504393706e-5	193.03766946510456	170.30316587615033	4.0692441525682785e-5	170.30320656859186	145.14558113595805	1.9056636815513792e-5	145.14560019259486
181.00313746881588	0.006231382614220866	181.00936885143008	168.5530215338288	0.003765375198096366	168.5567869090269	144.96522212488605	0.001775839273555561	144.9669979641596
162.4611458177443	0.024745453971723907	162.48589127171599	163.98454003834078	0.015359210154247948	163.99989924849504	144.4031874030094	0.007368946532982455	144.4105563495424
137.71910905583235	0.0770722274998629	137.7961812833322	154.63133864367703	0.04873078317481233	154.68006942685184	142.8217472092604	0.024088788243353188	142.84583599750374
116.34775913980597	0.16754687064338994	116.51530601044935	143.94603418772817	0.10650043218087055	144.05253461990904	140.28403274490256	0.054066877700437894	140.338099622603
64.13353527006892	0.9171911146897858	65.0507263847587	107.56344617131245	0.5738173741546088	108.13726354546706	126.11445957164243	0.30514485825863835	126.41960442990107
45.40470248361825	1.7919966714157372	47.19669915503399	89.4354768957934	1.1030472558133109	90.53852415160671	116.1426509956771	0.589875987901804	116.7325269835789
11.928513303081678	11.006039609802379	22.934552912884055	39.6019186428889	6.417060230655422	46.01897887354432	76.68842753407209	3.3611335388128545	80.04956107288494
3.7055812080880735	31.756604518810512	35.46218572689859	16.989774626691293	18.673658787819456	35.663433414510756	46.865235861337176	9.696837795603264	56.56207365694044
0.4147347214227761	88.32661957002819	88.74135429145096	2.8133362848752643	63.48828479908022	66.30162108395548	13.276126324868628	37.7408017542652	51.01692807913383
0.03166433436522247	115.71675514411862	115.74841947848385	0.694022648428333	93.55255386532687	94.2465765137552	4.873145630754257	63.48715964094015	68.3603052716944
0.043317828867764224	125.87541784169369	125.83210001282592	0.25527556786337663	105.61769529842469	105.87297086628807	2.86896843385149	75.47269346532771	78.3416618991792
0.10504780912594357	141.01791072081568	140.91286291168973	0.13038686393787075	123.61519324433274	123.48480638039489	0.9579805113059152	94.56820244584925	95.52618295715517
