# Supplementary material for: A Model Framework for Ion Channels with Selectivity Filters Based on Non-Equilibrium Thermodynamics
Source: Entropy (Basel). 2025 Sep 20;27(9):981. doi: 10.3390/e27090981 (PMC12469145; doi:10.3390/e27090981)
Supplement: Supplementary file 1 [file entropy-27-00981-s001.zip › data/Fig6_a_c.csv]

x1	x2	x3	x4	x5	x6	x7
0.323055539928451	0.029285433641945243	0.004428594003819827	0.24603355306803695	0.0012313897709038723	0.02987801098052751	0.04836535357524339
0.8499169302986468	0.01553094621583269	0.10860217379408843	0.007819206855771844	0.018663071247496766	0.004166300456028833	0.007043916732024603
0.3274003507374071	0.02862632847857454	0.004585013358581299	0.24484390525551655	0.0012472887690553472	0.029732302238858897	0.048203909073291744
