# Supplementary material for: A Model Framework for Ion Channels with Selectivity Filters Based on Non-Equilibrium Thermodynamics
Source: Entropy (Basel). 2025 Sep 20;27(9):981. doi: 10.3390/e27090981 (PMC12469145; doi:10.3390/e27090981)
Supplement: Supplementary file 1 [file entropy-27-00981-s001.zip › data/Fig7d.csv]

INaNl1	ICaNl1	INl1	INaNl2	ICaNl2	INl2	INaNl3	ICaNl3	INl3
230.04266648811262	5.939218479487368e-5	230.04272588029738	256.7835617758869	4.975282598368168e-5	256.78361152871287	282.1467127578389	3.324864093578207e-5	282.1467460064799
221.4464676355628	0.005387354070729837	221.45185498963355	251.0589106868806	0.004543131333826761	251.06345381821444	279.85398889616715	0.003069031065522575	279.8570579272327
206.09499772863256	0.021400380720492773	206.11639810935304	239.28692815642745	0.018128675923620705	239.30505683235106	273.9553828384107	0.012437571395494416	273.96782040980617
183.8115240493623	0.0662467573335608	183.87777080669585	220.5027683665387	0.056064013452279626	220.558832379991	262.23594675376665	0.03893273457693938	262.27487948834363
163.456148750034	0.1427816389119453	163.59893038894594	202.41783538881657	0.12027109706222264	202.53810648587879	249.31320236561666	0.08377379098434476	249.396976156601
108.34964464165289	0.7559401646214228	109.10558480627431	150.19034749578844	0.6217979032367662	150.8121453990252	207.19851319754446	0.42663513114756446	207.625148328692
85.27126380033515	1.449457065579844	86.720720865915	126.48714004616967	1.1746174614114622	127.66175750758114	186.30052183320262	0.7943488781896344	187.09487071139225
32.15393585414122	8.41674867180719	40.57068452594841	62.57570868679909	6.468200693991855	69.04390938079095	121.58679992284985	4.116435957972759	125.70323588082262
12.708975163471791	24.302751732221097	37.01172689569289	30.942419461756096	18.256063735068835	49.19848319682493	78.98237125074682	11.173947409627116	90.15631866037394
1.9939191221761485	79.66509762074762	81.65901674292375	6.633959344986109	64.59521941061976	71.22917875560587	27.858899158151633	40.976146623583844	68.83504578173547
0.4555960021470874	115.15653660554639	115.61213260769348	2.011726131773706	101.24195956888566	103.25368570065937	11.715600475991627	69.78291645836934	81.49851693436096
0.13576208464704478	129.20591965962268	129.34168174426975	0.9744552971083144	117.19189329240177	118.1663485895101	7.2714447409443	84.06087713200807	91.33232187295238
0.14609027188399673	150.07926993333857	149.93317966145457	0.015209094915471283	141.7839167298694	141.79912582478485	2.656520262940479	107.95083460630599	110.60735486924646
