# Supplementary material for: A Model Framework for Ion Channels with Selectivity Filters Based on Non-Equilibrium Thermodynamics
Source: Entropy (Basel). 2025 Sep 20;27(9):981. doi: 10.3390/e27090981 (PMC12469145; doi:10.3390/e27090981)
Supplement: Supplementary file 1 [file entropy-27-00981-s001.zip › data/Fig6_b_d.csv]

x1	x2	x3	x4	x5	x6	x7
0.5888612899362856	0.1139034507450726	0.0005061988811261805	0.5357457595567315	2.0055663986489418e-5	0.01293917454806627	0.010376546466721653
1.0036013310917917	0.11920473122952296	0.11342063097220964	0.0034566560041547774	0.009041354682624125	0.0018881844101340023	0.006951470207291405
0.5906561684286681	0.11219979016107909	0.0005524387350793352	0.5327887943839299	2.1148094731183172e-5	0.012818849998083639	0.010375414626621868
